# Supplementary material for: Resistance and virulence features of hypermucoviscous Klebsiella pneumoniae from bloodstream infections: Results of a nationwide Italian surveillance study
Source: Front Microbiol. 2022 Aug 15;13:983294. doi: 10.3389/fmicb.2022.983294 (PMC9531727; doi:10.3389/fmicb.2022.983294)
Supplement: Supplementary Table 2 — Antimicrobial susceptibility testing results of confirmed HMV isolates. [file Table_2.XLSX]

## Sheet: K. pneumoniae
Genome Name	City	Version	Kleborate version	species	species_match	contig_count	N50	largest_contig	total_size	ambiguous_bases	ST	virulence_score	resistance_score	num_resistance_classes	num_resistance_genes	Yersiniabactin	YbST	Colibactin	CbST	Aerobactin	AbST	Salmochelin	SmST	RmpADC	RmST	rmpA2	wzi	K_locus	K_type	K_locus_problems	K_locus_confidence	K_locus_identity	K_locus_missing_genes	O_locus	O_type	O_locus_problems	O_locus_confidence	O_locus_identity	O_locus_missing_genes	AGly_acquired	Col_acquired	Fcyn_acquired	Flq_acquired	Gly_acquired	MLS_acquired	Phe_acquired	Rif_acquired	Sul_acquired	Tet_acquired
GMR150	Turin	v2.3.1	v2.2.0	Klebsiella pneumoniae	strong	379	282106	942045	6103520	yes (121)	ST11	3	1	11	21	-	0	-	0	-	0	-	0	rmp 1; KpVP-1 (incomplete)	26-1LV	rmpA2_8-60%	wzi72	KL71	K71	*	High	93.59%		O3b	O3b	none	Very high	0.9938		aac(3)-IV^;aac(6')-Ib-cr.v2^;aadA*;aph(4)-Ia;aph3-Ia.v1^	-	fosA3	qnrB4	-	mphA	catB3.v2;cmlA5;floR.v1*	arr-2	sul1;sul1;sul2	tet(A).v1^
GMR148	Turin	v2.3.1	v2.2.0	Klebsiella pneumoniae	strong	33	368225	575588	5203511	yes (601)	ST198	1	0	0	0	ybt 2; ICEKp1	323	-	0	-	0	iro 3 (truncated)	7	rmp 3; ICEKp1	47	-	wzi85	KL30	K30	*	Very high	96.45%		O1/O2v1	O1	none	Very high	98.16%		-	-	-	-	-	-	-	-	-	-
GMR151	Turin	v2.3.1	v2.2.0	Klebsiella pneumoniae	strong	59	213300	736501	5428324	yes (405)	ST25	3	0	0	0	-	0	-	0	iuc 1	1	iro 1	1	rmp 1; KpVP-1	26	rmpA2_8-60%	wzi72	KL2	K2	none	Very high	98.40%		O1/O2v2	O1	none	Very high	99.20%		-	-	-	-	-	-	-	-	-	-
GMR147	Mondovì	v2.3.1	v2.2.0	Klebsiella pneumoniae	strong	60	301463	753994	5442320	yes (144)	ST29	0	0	0	0	-	0	-	0	-	0	-	0	-	0	-	wzi354	KL114	unknown (KL114)	?-	Good	99.18%	KL114_15	O1/O2v2	O1	none	Very high	99.41%		-	-	-	-	-	-	-	-	-	-
GMR149	Turin	v2.3.1	v2.2.0	Klebsiella pneumoniae	strong	84	272809	484671	5426672	yes (204)	ST29	0	0	0	0	-	0	-	0	-	0	-	0	-	0	-	wzi85	KL30	K30	?-+*	Good	96.56%	KL30_15_wcuG	O1/O2v2	O1	none	Very high	99.41%		-	-	-	-	-	-	-	-	-	-
GMR135	Milan	v2.3.1	v2.2.0	Klebsiella pneumoniae	strong	159	224838	854455	5586926	yes (1223)	ST307	1	1	7	11	ybt 9; ICEKp3	157-1LV	-	0	-	0	-	0	-	0	-	wzi173	KL102	unknown (KL102)	none	Very high	99.27%		O1/O2v2	O2afg	none	Very high	98.45%		aac(3)-IIa.v1^;aac(6')-Ib-cr.v2;strA.v1^;strB.v1	-	-	qnrB1.v2^	-	-	CatB4.v1?	-	sul2	-
GMR136	Ancona	v2.3.1	v2.2.0	Klebsiella pneumoniae	strong	91	179217	851629	5504462	yes (1228)	ST307	1	2	7	6	ybt 9; ICEKp3	157-2LV	-	0	-	0	-	0	-	0	-	wzi173	KL102	unknown (KL102)	none	Very high	99.27%		O1/O2v2	O2afg	none	Very high	98.45%		aac(6')-Ib-cr.v2	-	-	-	-	-	CatB4.v1?	-	-	-
GMR144	Caserta	v2.3.1	v2.2.0	Klebsiella pneumoniae	strong	154	179217	578713	5598515	yes (1406)	ST307	1	1	6	8	ybt 9; ICEKp3	157-1LV	-	0	-	0	-	0	-	0	-	wzi173	KL102	unknown (KL102)	?	Good	99.27%		O1/O2v2	O2afg	none	Very high	98.45%		aac(3)-IIa.v1^;strA.v1^;strB.v1	-	-	qnrB1.v2^	-	-	-	-	sul2	-
GMR145	Caserta	v2.3.1	v2.2.0	Klebsiella pneumoniae	strong	157	224838	578595	5596433	yes (1410)	ST307	1	1	6	8	ybt 9; ICEKp3	157-1LV	-	0	-	0	-	0	-	0	-	wzi173	KL102	unknown (KL102)	?	Good	99.27%		O1/O2v2	O2afg	none	Very high	98.45%		aac(3)-IIa.v1^;strA.v1^;strB.v1	-	-	qnrB1.v2^	-	-	-	-	sul2	-
GMR146	Caserta	v2.3.1	v2.2.0	Klebsiella pneumoniae	strong	162	224846	578393	5596892	yes (1661)	ST307	1	1	6	8	ybt 9; ICEKp3	157-1LV	-	0	-	0	-	0	-	0	-	wzi173	KL102	unknown (KL102)	?	Good	99.27%		O1/O2v2	O2afg	none	Very high	98.45%		aac(3)-IIa.v1^;strA.v1^;strB.v1	-	-	qnrB1.v2^	-	-	-	-	sul2	-
GMR153	Rome	v2.3.1	v2.2.0	Klebsiella pneumoniae	strong	168	193716	582713	5793609	yes (1320)	ST307	1	2	9	18	ybt 9; ICEKp3	157-1LV	-	0	-	0	-	0	-	0	-	wzi173	KL102	unknown (KL102)	?	Good	99.27%		O1/O2v2	O2afg	none	Very high	98.45%		aac(3)-IIa.v1^;aac(6')-Ib4;aph(3')-Ia;aph(3')-VIb*;strA.v1^;strA.v1^;strB.v1	-	-	qnrB1.v2^	-	-	CatB4.v1;floR.v2*	-	sul2	tet(A).v2
GMR134	Treviso	v2.3.1	v2.2.0	Klebsiella pneumoniae	strong	106	260071	821605	5537879	yes (853)	ST35	0	0	0	0	-	0	-	0	-	0	-	0	-	0	-	wzi37	KL22	K22	none	Very high	99.48%		O1/O2v1	O1	none	Very high	98.11%		-	-	-	-	-	-	-	-	-	-
GMR142	Milan	v2.3.1	v2.2.0	Klebsiella pneumoniae	strong	77	206136	376213	5504768	yes (308)	ST37-1LV	0	0	0	0	-	0	-	0	-	0	-	0	-	0	-	wzi14	KL14	K14	none	Very high	99.94%		unknown (O3b)	unknown (O3b)	+	None	99.26%		-	-	-	-	-	-	-	-	-	-
GMR141	Pavia	v2.3.1	v2.2.0	Klebsiella pneumoniae	strong	51	288596	459120	5488819	yes (500)	ST5	4	0	0	0	ybt 2; ICEKp1	324	-	0	iuc 3 (truncated)	25	iro 3 (truncated)	7	rmp 3; ICEKp1	32	-	wzi112	KL39	K39	none	Very high	99.36%		O1/O2v1	O1	none	Very high	98.69%		-	-	-	-	-	-	-	-	-	-
GMR132	Lucca	v2.3.1	v2.2.0	Klebsiella pneumoniae	strong	118	135113	427535	5612929	yes (357)	ST512	0	3	9	7	-	0	-	0	-	0	-	0	-	0	-	wzi154	KL107	unknown (KL107)	none	Very high	99.99%		O1/O2v2	O2afg	-	High	98.36%	O1/O2v2_05_wbbN	aadA2	-	-	-	-	mphA	catA1^	-	sul1	-
GMR140	Pavia	v2.3.1	v2.2.0	Klebsiella pneumoniae	strong	90	203821	521456	5486564	yes (395)	ST512	0	3	5	3	-	0	-	0	-	0	-	0	-	0	-	wzi154	KL107	unknown (KL107)	none	Very high	99.98%		O1/O2v2	O2afg	none	Very high	98.36%		aac(6')-Ib'.v1	-	-	-	-	-	-	-	-	-
GMR152	Rome	v2.3.1	v2.2.0	Klebsiella pneumoniae	strong	167	199274	523891	5619275	yes (400)	ST512	0	3	8	8	-	0	-	0	-	0	-	0	-	0	-	wzi154	KL107	unknown (KL107)	none	Very high	99.99%		O1/O2v2	O2afg	none	Very high	98.37%		aac(6')-Ib'.v1*;aadA2^;aph3-Ia.v1^	-	-	-	-	mphA	catA1^	-	sul1	-
GMR139	Bergamo	v2.3.1	v2.2.0	Klebsiella pneumoniae	strong	112	314147	1146527	5407747	yes (1064)	ST8	1	1	7	9	ybt 7; ICEKp7	67-5LV	-	0	-	0	-	0	-	0	-	wzi59	KL3	K3	-	High	99.59%	KL3_14	O1/O2v2	O1	none	Very high	98.42%		aac(6')-Ib-cr.v2;aadA16*	-	-	qnrB6^	-	-	-	arr-3	sul1;sul1	tet(D)
[truncated: 61 more columns]

## Sheet: K. variicola
Genome Name	City	Version	Kleborate version	strain	species	species_match	contig_count	N50	largest_contig	total_size	ambiguous_bases	QC_warnings	ST	virulence_score	resistance_score	num_resistance_classes	num_resistance_genes	Yersiniabactin	YbST	Colibactin	CbST	Aerobactin	AbST	Salmochelin	SmST	RmpADC	RmST	rmpA2	wzi	K_locus	K_type	K_locus_problems	K_locus_confidence	K_locus_identity	K_locus_missing_genes	O_locus	O_type	O_locus_problems	O_locus_confidence	O_locus_identity	O_locus_missing_genes	AGly_acquired	Col_acquired	Fcyn_acquired	Flq_acquired	Gly_acquired	MLS_acquired	Phe_acquired	Rif_acquired
GMR133	Lodi	v2.3.1	v2.2.0		Klebsiella variicola subsp. variicola	strong	116	211889	774837	5759947	yes (951)	ambiguous_bases	ST475	0	0	0	0	-	0	-	0	-	0	-	0	-	0	-	wzi423	KL56	K56	?-*	Good	95.26%	KL56_17_rmlB,KL56_19_rmlD	OL103	unknown (OL103)	?-+	Good	96.49%	OL103_01_rmlC	-	-	-	-	-	-	-	-
[truncated: 63 more columns]

## Sheet: Inctyper results
Genome Name	Contig	Match ID	Group	Inc Match	Percent Identity	Match Coverage	Contig Start	Contig End	Reference Start	Reference End
GMR152	GMR152NODE_31_length_34885_cov_199.094	IncX3_1__JN247852	all	IncX3_1	100	100	5324	5697	374	1
GMR152	GMR152NODE_37_length_21955_cov_192.09	IncFIB(pQil)_1__JN233705	all	IncFIB(pQil)_1	100	100	11229	11968	740	1
GMR152	GMR152NODE_47_length_12566_cov_158.041	IncFIB(K)_1__JN233704	all	IncFIB(K)_1	100	100	7905	8464	560	1
GMR152	GMR152NODE_52_length_8136_cov_463.248	ColRNAI_1__DQ298019	all	ColRNAI_1	100	100	1747	1876	130	1
GMR152	GMR152NODE_56_length_7194_cov_192.961	IncFII(K)_1__CP000648	all	IncFII(K)_1	100	100	154	301	148	1
GMR149	GMR149NODE_42_length_10068_cov_199.548	IncFIB(K)_1__JN233704	all	IncFIB(K)_1	100	100	6886	7445	560	1
GMR144	GMR144NODE_34_length_21369_cov_204.349	IncFIB(pQil)_1__JN233705	all	IncFIB(pQil)_1	100	100	11163	11902	740	1
GMR145	GMR145NODE_34_length_21265_cov_199.893	IncFIB(pQil)_1__JN233705	all	IncFIB(pQil)_1	100	100	9421	10160	1	740
GMR132	GMR132NODE_33_length_50632_cov_140.461	IncFII(K)_1__CP000648	all	IncFII(K)_1	100	100	41684	41831	1	148
GMR132	GMR132NODE_38_length_38699_cov_167.541	IncX3_1__JN247852	all	IncX3_1	100	100	5324	5697	374	1
GMR132	GMR132NODE_60_length_12566_cov_143.295	IncFIB(K)_1__JN233704	all	IncFIB(K)_1	100	100	7905	8464	560	1
GMR139	GMR139NODE_27_length_18458_cov_314.675	IncR_1__DQ449578	all	IncR_1	100	100	14272	14522	1	251
GMR153	GMR153NODE_30_length_43277_cov_155.746	IncC_1__JN157804	all	IncC_1	100	100	17571	17987	417	1
GMR153	GMR153NODE_43_length_13850_cov_143.915	IncFIB(pQil)_1__JN233705	all	IncFIB(pQil)_1	100	100	3644	4383	740	1
GMR153	GMR153NODE_48_length_9832_cov_146.008	IncFII(K)_1__CP000648	all	IncFII(K)_1	100	100	6063	6210	1	148
GMR153	GMR153NODE_49_length_9371_cov_492.379	ColRNAI_1__DQ298019	all	ColRNAI_1	100	100	7395	7524	1	130
GMR140	GMR140NODE_30_length_43565_cov_477.608	IncFIB(pQil)_1__JN233705	all	IncFIB(pQil)_1	100	100	23702	24441	740	1
GMR140	GMR140NODE_31_length_43423_cov_472.162	IncFII(K)_1__CP000648	all	IncFII(K)_1	100	100	5158	5305	148	1
GMR140	GMR140NODE_49_length_12245_cov_598.159	ColRNAI_1__DQ298019	all	ColRNAI_1	100	100	9701	9830	1	130
GMR151	GMR151NODE_18_length_101036_cov_231.86	repB_KLEB_VIR_AP006726	all	repB_KLEB	100	100	12390	12949	1	560
GMR147	GMR147NODE_21_length_73709_cov_87.5998	IncFII(K)_1__CP000648	all	IncFII(K)_1	100	100	42301	42448	1	148
GMR146	GMR146NODE_33_length_21428_cov_254.401	IncFIB(pQil)_1__JN233705	all	IncFIB(pQil)_1	100	100	9361	10100	1	740
GMR150	contig00024_GMR150	repB_KLEB_VIR_AP006726	all	repB_KLEB	100	100	3338	3897	1	560
GMR150	contig00042_GMR150	IncR_1__DQ449578	all	IncR_1	100	100	5355	5605	1	251
GMR153	GMR153NODE_57_length_5675_cov_1505.57	ColRNAI_1__DQ298019	all	ColRNAI_1	90152	100	340	470	130	1
GMR142	GMR142NODE_48_length_5597_cov_2567.38	Col440I_1__CP023920	all	Col440I_1	90351	100	4647	4760	1	114
GMR139	GMR139NODE_48_length_2950_cov_4399.87	Col(pHAD28)_1__KU674895	all	Col(pHAD28)_1	91603	100	2809	2939	131	1
GMR135	GMR135NODE_51_length_4788_cov_2318.03	Col(pHAD28)_1__KU674895	all	Col(pHAD28)_1	94656	100	937	1067	1	131
GMR135	GMR135NODE_54_length_4398_cov_4245.29	Col(pHAD28)_1__KU674895	all	Col(pHAD28)_1	94656	100	626	756	1	131
GMR135	GMR135NODE_81_length_1626_cov_2657.23	Col440I_1__CP023920	all	Col440I_1	94737	100	491	604	1	114
GMR139	GMR139NODE_36_length_8572_cov_341.333	FIA(pBK30683)_1__KF954760	all	FIA(pBK30683)_1	94915	100	5920	6214	295	1
GMR139	GMR139NODE_45_length_3664_cov_3830.64	Col440I_1__CP023920	all	Col440I_1	95614	100	2995	3108	1	114
GMR147	GMR147NODE_36_length_4699_cov_811.493	Col440I_1__CP023920	all	Col440I_1	95614	100	2759	2872	1	114
GMR150	contig00054_GMR150	Col440I_1__CP023920	all	Col440I_1	95614	100	2056	2169	114	1
GMR149	GMR149NODE_33_length_29638_cov_190.746	IncFII(pKP91)_1__CP000966	all	IncFII(pKP91)_1	95671	100	12376	12606	1	230
GMR144	GMR144NODE_69_length_2597_cov_152.233	IncFII(K)_1__CP000648	all	IncFII(K)_1	95946	100	1731	1878	148	1
GMR145	GMR145NODE_68_length_2597_cov_148.188	IncFII(K)_1__CP000648	all	IncFII(K)_1	95946	100	1731	1878	148	1
GMR153	GMR153NODE_56_length_5956_cov_148.243	IncFII(K)_1__CP000648	all	IncFII(K)_1	95946	100	4079	4226	1	148
GMR136	GMR136NODE_28_length_56274_cov_222.043	IncFII(K)_1__CP000648	all	IncFII(K)_1	95946	100	54397	54544	1	148
GMR146	GMR146NODE_71_length_2597_cov_184.476	IncFII(K)_1__CP000648	all	IncFII(K)_1	95946	100	1731	1878	148	1
GMR152	GMR152NODE_60_length_5126_cov_163.541	IncFII(K)_1__CP000648	all	IncFII(K)_1	97973	100	154	301	148	1
GMR144	GMR144NODE_53_length_4585_cov_194.449	IncFII(K)_1__CP000648	all	IncFII(K)_1	97973	100	3717	3864	148	1
GMR145	GMR145NODE_53_length_4585_cov_204.447	IncFII(K)_1__CP000648	all	IncFII(K)_1	97973	100	722	869	1	148
GMR142	GMR142NODE_40_length_11173_cov_170.012	IncFII(K)_1__CP000648	all	IncFII(K)_1	97973	100	8630	8777	148	1
GMR146	GMR146NODE_52_length_4585_cov_257.469	IncFII(K)_1__CP000648	all	IncFII(K)_1	97973	100	722	869	1	148
GMR144	GMR144NODE_39_length_10933_cov_168.248	IncFIB(K)_1__JN233704	all	IncFIB(K)_1	98929	100	6271	6830	560	1
GMR145	GMR145NODE_39_length_10933_cov_153.557	IncFIB(K)_1__JN233704	all	IncFIB(K)_1	98929	100	6271	6830	560	1
GMR135	GMR135NODE_37_length_10933_cov_170.743	IncFIB(K)_1__JN233704	all	IncFIB(K)_1	98929	100	6271	6830	560	1
GMR153	GMR153NODE_45_length_10933_cov_153.478	IncFIB(K)_1__JN233704	all	IncFIB(K)_1	98929	100	6271	6830	560	1
GMR136	GMR136NODE_43_length_10933_cov_235.423	IncFIB(K)_1__JN233704	all	IncFIB(K)_1	98929	100	6271	6830	560	1
GMR146	GMR146NODE_38_length_10933_cov_185.187	IncFIB(K)_1__JN233704	all	IncFIB(K)_1	98929	100	4104	4663	1	560
GMR141	GMR141NODE_17_length_148897_cov_154.458	IncFIB(K)_1__JN233704	all	IncFIB(K)_1	98929	100	142154	142713	1	560
GMR142	GMR142NODE_43_length_9142_cov_167.908	IncFIB(K)_1__JN233704	all	IncFIB(K)_1	99107	100	1659	2218	1	560
GMR147	GMR147NODE_33_length_18216_cov_90.5097	IncFIB(K)_1__JN233704	all	IncFIB(K)_1	99107	100	13575	14134	560	1
GMR134	GMR134NODE_15_length_116472_cov_146.429	IncFII(K)_1__CP000648	all	IncFII(K)_1	99324	100	42020	42167	1	148
GMR135	GMR135NODE_34_length_19546_cov_162.138	IncR_1__DQ449578	all	IncR_1	99602	100	8085	8335	1	251
GMR134	GMR134NODE_30_length_22143_cov_146.257	IncFIB(K)_1__JN233704	all	IncFIB(K)_1	99643	100	8108	8667	1	560
GMR149	GMR149NODE_52_length_4529_cov_2502.79	Col(pHAD28)_1__KU674895	all	Col(pHAD28)_1	93.13	100	2260	2390	131	1
GMR142	GMR142NODE_52_length_4213_cov_1815.59	Col(pHAD28)_1__KU674895	all	Col(pHAD28)_1	93.13	100	2658	2788	131	1
GMR135	GMR135NODE_63_length_3023_cov_297.555	IncFII(K)_1__CP000648	all	IncFII(K)_1	95.27	100	1300	1447	1	148
