# Supplementary material for: Resistance and virulence features of hypermucoviscous Klebsiella pneumoniae from bloodstream infections: Results of a nationwide Italian surveillance study
Source: Front Microbiol. 2022 Aug 15;13:983294. doi: 10.3389/fmicb.2022.983294 (PMC9531727; doi:10.3389/fmicb.2022.983294)
Supplement: Supplementary Table 3 — Analytic Kleborate output of confirmed HMV isolates subjected to WGS. [file Table_3.XLSX]

## Sheet: Sheet 1
Strain	Species	ST	Amikacin	Cefepime	Ceftazidime	Ceftazidime-avibactam	Ceftolozane-tazobactam	Ciprofloxacin	Colistin	Fosfomycin	Gentamicin	Meropenem	Piperacillin-tazobactam	Tigecycline
GMR132	K. pneumoniae	ST512	≤4	>8	>32	2/4	>8/4	>8	≤1	>64	≤0,25	>16	>128/4	2
GMR133	K. variicola	ST475	≤4	≤1	≤0,25	≤1 /4	≤1 /4	≤0,125	≤1	32	≤0,25	≤0,125	2/4	2
GMR134	K. pneumoniae	ST35	≤4	≤1	≤0,25	≤1 /4	≤1 /4	≤0,0625	≤1	>64	≤0,25	≤0,125	2/4	1
GMR135	K. pneumoniae	ST307	≤4	>8	>32	≤1 /4	4/4	>8	4	≤8	32	≤0,125	128/4	2
GMR136	K. pneumoniae	ST307	≤4	4	>32	≤1 /4	>8/4	>8	≤1	64	≤0,25	8	>128/4	2
GMR139	K. pneumoniae	ST8	16	>8	32	≤1 /4	>8/4	2	≤1	64	1	≤0,125	>128/4	2
GMR140	K. pneumoniae	ST512	8	>8	>32	>8/4	>8/4	>8	>8	>64	0.5	>16	>128/4	2
GMR141	K. pneumoniae	ST5	≤4	≤1	≤0,25	≤1 /4	≤1 /4	0.125	≤1	≤8	≤0,25	≤0,125	4/4	<=0.25
GMR142	K. pneumoniae	ST37-1LV	≤4	≤1	≤0,25	≤1 /4	≤1 /4	≤0,0625	≤1	64	≤0,25	≤0,125	2/4	1
GMR144	K. pneumoniae	ST307	≤4	>8	>32	≤1 /4	2/4	>8	>8	≤8	32	≤0,125	16/4	4
GMR145	K. pneumoniae	ST307	8	>8	>32	≤1 /4	2/4	>8	>8	32	0.5	≤0,125	16/4	1
GMR146	K. pneumoniae	ST307	≤4	>8	>32	≤1 /4	4/4	>8	>8	32	32	≤0,125	64/4	4
GMR147	K. pneumoniae	ST29	≤4	≤1	0.5	≤1 /4	≤1 /4	0.25	≤1	16	≤0,25	≤0,125	4/4	1
GMR148	K. pneumoniae	ST198	≤4	≤1	≤0,25	≤1 /4	≤1 /4	≤0,0625	≤1	≤8	≤0,25	≤0,125	2/4	1
GMR149	K. pneumoniae	ST29	≤4	≤1	1	≤1 /4	≤1 /4	0.25	≤1	>64	≤0,25	≤0,125	8/4	>8
GMR150	K. pneumoniae	ST11	≤4	>8	>32	≤1 /4	4/4	>8	≤1	>64	16	≤0,125	64/4	4
GMR151	K. pneumoniae	ST25	≤4	≤1	≤0,25	≤1 /4	≤1 /4	0.125	≤1	>64	16	≤0,125	4/4	<=0.25
GMR152	K. pneumoniae	ST512	8	>8	>32	4/4	>8/4	>8	>8	>64	4	>16	>128/4	8
GMR153	K. pneumoniae	ST307	32	>8	>32	≤1 /4	>8/4	>8	4	32	32	16	>128/4	8
